# Supplementary material for: Multiyear microgrid data from a research building in Tsukuba, Japan
Source: Sci Data. 2019 Feb 19;6:190020. doi: 10.1038/sdata.2019.20 (PMC6383063; doi:10.1038/sdata.2019.20)
Supplement: Supplementary file 1 [file sdata201920-isa1.zip]

Archive with 3 entries (3 files):
- i_Investigation.txt
- s_Koyama399A_study.txt
- a_Koyama399A_assay.txt
