# Supplementary material for: Multiyear microgrid data from a research building in Tsukuba, Japan
Source: Sci Data. 2019 Feb 19;6:190020. doi: 10.1038/sdata.2019.20 (PMC6383063; doi:10.1038/sdata.2019.20)
Supplement: Supplementary file 1 [file sdata201920-isa1.zip › i_Investigation.txt]

# Investigation File generated for Scientific Data with Investigation File Authoring Tool version 0.1.0 on 22/01/2019 - This metadata file is CC0
ONTOLOGY SOURCE REFERENCE
Term Source Name	GAZ	ERO	EFO	OBI	ENVO	BAO
Term Source File	http://data.bioontology.org/ontologies/GAZ	http://data.bioontology.org/ontologies/ERO	http://data.bioontology.org/ontologies/EFO	http://data.bioontology.org/ontologies/OBI	http://data.bioontology.org/ontologies/ENVO	http://data.bioontology.org/ontologies/BAO
Term Source Version	$Revision: 1.512 $	2013-08-02	2.103	2014-08-18		2.0
Term Source Description	Gazetteer	Eagle-I Research Resource Ontology	Experimental Factor Ontology	Ontology for Biomedical Investigations	Environment Ontology	BioAssay Ontology
INVESTIGATION
Investigation Identifier
Investigation Title
Investigation Description
Investigation Submission Date
Investigation Public Release Date
INVESTIGATION PUBLICATIONS
Investigation PubMed ID
Investigation Publication DOI
Investigation Publication Author List
Investigation Publication Title
Investigation Publication Status
Investigation Publication Status Term Accession Number
Investigation Publication Status Term Source REF
INVESTIGATION CONTACTS
Investigation Person Last Name
Investigation Person Mid Initials
Investigation Person First Name
Investigation Person Address
Investigation Person Phone
Investigation Person Fax
Investigation Person Email
Investigation Person Affiliation
Investigation Person Roles
Investigation Person Roles Term Accession Number
Investigation Person Roles Term Source REF
STUDY
Study Identifier	10.1038/sdata.2019.20
Study Title	Multiyear microgrid data from a research building in Tsukuba, Japan
Study Submission Date	26/07/2018
Study Public Release Date	19/02/2019
Study Description	http://www.nature.com/articles/sdata201920#abstract
Study File Name	s_Koyama399A_study.txt
Comment[Subject Keywords]	//;//
Comment[Manuscript Licence]	CC BY-4.0
Comment[Experimental Metadata Licence]	CC0
Comment[Supplementary Information File Name]	
Comment[Supplementary Information File Type]	x-zip-compressed
Comment[Supplementary Information File URL]	http://www.nature.com/articles/sdata201920#supplementary-information
Comment[Data Repository]	figshare
Comment[Data Record Accession]	doi:10.6084/m9.figshare.c.4176698
Comment[Data Record URI]	https://doi.org/10.6084/m9.figshare.c.4176698
STUDY DESIGN DESCRIPTORS
Study Design Type	data collection and processing objective	time series design	observation design
Study Design Type Term Accession Number	ERO:0100087	http://www.ebi.ac.uk/efo/EFO_0001779	OBI:0300311
Study Design Type Term Source REF	ERO	EFO	OBI
STUDY PUBLICATIONS
Study PubMed ID	""
Study Publication DOI	doi:10.1016/j.egypro.2018.11.095
Study Publication Author List	""
Study Publication Title	Performance and cost analysis of building scale micro-grid operation
Study Publication Status	published
Study Publication Status Term Accession Number	
Study Publication Status Term Source REF	
STUDY FACTORS
Study Factor Name
Study Factor Type
Study Factor Type Term Accession Number
Study Factor Type Term Source REF
STUDY ASSAYS
Study Assay Measurement Type	electric power system
Study Assay Measurement Type Term Accession Number	ENVO:01000865
Study Assay Measurement Type Term Source REF	ENVO
Study Assay Technology Type	data acquisition system
Study Assay Technology Type Term Accession Number	ERO:0000948
Study Assay Technology Type Term Source REF	ERO
Study Assay Technology Platform	""
Study Assay File Name	a_Koyama399A_assay.txt
STUDY PROTOCOLS
Study Protocol Name	Situational details and Microgrid components	Data extraction
Study Protocol Type	experimental design method	information acquisition
Study Protocol Type Term Accession Number	BAO:0002336	OBI:0600013
Study Protocol Type Term Source REF	BAO	OBI
Study Protocol Description		
Study Protocol URI	""	""
Study Protocol Version		
Study Protocol Parameters Name	""	""
Study Protocol Parameters Name Term Accession Number	""	""
Study Protocol Parameters Name Term Source REF	""	""
Study Protocol Components Name	""	""
Study Protocol Components Type	""	""
Study Protocol Components Type Term Accession Number	""	""
Study Protocol Components Type Term Source REF	""	""
STUDY CONTACTS
Study Person Last Name	Vink	Ankyu	Koyama
Study Person First Name	Karina	Eriko	Michihisa
Study Person Mid Initials			
Study Person Email	karinavink@gmail.com	ankyu.eriko@nims.go.jp	koyama.michihisa@nims.go.jp
Study Person Phone			
Study Person Fax			
Study Person Address			
Study Person Affiliation	Technology Integration Unit (TIU), Global Research Center for Environment and Energy based on Nanomaterials Science (GREEN), National Institute for Materials Science (NIMS), 1-1 Namiki, Tsukuba, Ibaraki 305-0044, Japan	Technology Integration Unit (TIU), Global Research Center for Environment and Energy based on Nanomaterials Science (GREEN), National Institute for Materials Science (NIMS), 1-1 Namiki, Tsukuba, Ibaraki 305-0044, Japan	Technology Integration Unit (TIU), Global Research Center for Environment and Energy based on Nanomaterials Science (GREEN), National Institute for Materials Science (NIMS), 1-1 Namiki, Tsukuba, Ibaraki 305-0044, Japan
Study Person Roles			
Study Person Roles Term Accession Number			
Study Person Roles Term Source REF			
Comment[Study Person ORCID]			0000-0003-4347-9923
Comment[Funder]			
Comment[FundRef ID]			
Comment[Funder Term Source REF]			
Comment[Grant Identifier]			
