# Supplementary material for: Multiyear microgrid data from a research building in Tsukuba, Japan
Source: Sci Data. 2019 Feb 19;6:190020. doi: 10.1038/sdata.2019.20 (PMC6383063; doi:10.1038/sdata.2019.20)
Supplement: Supplementary file 1 [file sdata201920-isa1.zip › s_Koyama399A_study.txt]

Source Name	Characteristics[geographical location]	Term Source REF	Term Accession Number	Characteristics[environment type]	Term Source REF	Term Accession Number	Protocol REF	Sample Name
The NanoGREEN/WPI-MANA research building of the National Institute for Materials Science	Japan	GAZ	GAZ:00002747	anthropogenic habitat	ENVO	ENVO:00002031	Situational details and Microgrid components	microgrid
