# Supplementary material for: Multiyear microgrid data from a research building in Tsukuba, Japan
Source: Sci Data. 2019 Feb 19;6:190020. doi: 10.1038/sdata.2019.20 (PMC6383063; doi:10.1038/sdata.2019.20)
Supplement: Supplementary file 1 [file sdata201920-isa1.zip › a_Koyama399A_assay.txt]

Sample Name	Protocol REF	Assay Name	Raw Data File	Comment[Data Repository]	Comment[Data Record Accession]	Comment[Data Record URI]
microgrid	Data extraction	Microgrid data per second raw	Raw_data_per_second.zip	figshare	doi:10.6084/m9.figshare.c.4176698	https://doi.org/10.6084/m9.figshare.c.4176698
microgrid	Data extraction	Microgrid data per second cleaned	Cleaned_data_per_second.zip	figshare	doi:10.6084/m9.figshare.c.4176698	https://doi.org/10.6084/m9.figshare.c.4176698
microgrid	Data extraction	Hourly solar irradiation data	Raw hourly data solar irradiation yyyymmdd.csv	figshare	doi:10.6084/m9.figshare.c.4176698	https://doi.org/10.6084/m9.figshare.c.4176698
microgrid	Data extraction	Summarised data per second	Summarized_data_per_second.csv	figshare	doi:10.6084/m9.figshare.c.4176698	https://doi.org/10.6084/m9.figshare.c.4176698
microgrid	Data extraction	Hourly electricity prices	Electricity prices.csv	figshare	doi:10.6084/m9.figshare.c.4176698	https://doi.org/10.6084/m9.figshare.c.4176698
microgrid	Data extraction	National and additional holidays	Holidays.csv	figshare	doi:10.6084/m9.figshare.c.4176698	https://doi.org/10.6084/m9.figshare.c.4176698
